# Supplementary material for: New Titanocene (IV) Dicarboxylates with Potential Cytotoxicity: Synthesis, Structure, Stability and Electrochemistry
Source: Int J Mol Sci. 2023 Feb 7;24(4):3340. doi: 10.3390/ijms24043340 (PMC9964323; doi:10.3390/ijms24043340)
Supplement: Supplementary file 1 [file ijms-24-03340-s001.zip]

Archive with 1 entries (1 files):
- ijms-2197246-supplementary.pdf
